# Supplementary material for: Vacuolar ATPase depletion contributes to dysregulation of endocytosis in bloodstream forms of Trypanosoma brucei
Source: Parasit Vectors. 2020 Apr 25;13:214. doi: 10.1186/s13071-020-04068-4 (PMC7183646; doi:10.1186/s13071-020-04068-4)
Supplement: Supplementary file 1 — Additional file 1: Table S1. Primers used for PCR in this study. [file 13071_2020_4068_MOESM1_ESM.xlsx]

## Sheet: Sheet1
	Additional file 1: Table S1. Primers used for PCR in this study.
Name	Sequence (5'-3')	Restriction site
TbVAA-RNAiF	TTTAAGCTTGGAAGGTCAAGTCGCTCAAG	HindⅢ
TbVAA-RNAiR	TTTGGATCCGAAATCTCACGCAAAGCCTC	BamHI
TbVAB-KO5uF	ATTGCGGCCGCTTCGTCTCGTGCGTCAAG	NotI
TbVAB-KO5uR	ATTACGCGTCTCGAGAGGGTGACACGCAGGTGA	MluI XhoI
TbVAB-KO3uF	TTTTCTAGAATTTAAATCGAGGGAATCATGCAAAGC	XbaI
TbVAB-KO3uR	AATAGGCCTGCGGCCGCAAGCGAGGTAGCAAACCC	NotI StuI
TbVAB-pet32F	AAAGGTACCATGGGCGGACATAATGAAG	KpnI
TbVAB-pet32R	TTTGGATCCTCAACGGTTGGCGGGTTG	BamHI
TbVAB-ORFF	AAAACTAGTATGGGCGGACATAATGAAG	SpeI
TbVAB-ORFR	TTTTGATCATCAACGGTTGGCGGGTTG	BclI
TbVAB-checkF	ATTTATGAACGGGCCGGG
TbVAB-checkR	ATACGCCAGTCTCGATGA
Rab11-ORFF	TTTAAGCTTATGGAAGACATGAACCTTACGTTC	HindⅢ
Rab11-ORFR1	CTCAAGCGTAGTCTGGGACGTCGTATGGGTATCTAGAACAGCACCCGCCACTCGC
Rab11-ORFR2	TTTGGATCCTCAAGCGTAGTCTGGGAC	BamHI
TbVAB-tagF	AAATCTAGAATGGGCGGACATAATGAAG	XbaI
TbVAB-tagR	ATGCGGCCGCGCGATACTGCTCGGCTAA	NotI
TbVAB-taguF	TATGCGGCCGCGGGAGCAAAGAGCGAATT	NotI
TbVAB-taguR	CTTGGATCCTTGGTGCGTATCTCTTATTTATG	BamHI
TbGAPDH-qPCRF	AGATTGATGTCGTTGCTGTTGTG
TbGAPDH-qPCRR	ATGGCTTGCTCTTCGTAGTCG
TbVAA-qPCRF	ATGCGGCTGCGCTCAGTT
TbVAA-qPCRR	CCTCACGGATAACTTTCGCAG
